# Supplementary material for: Exploring Sex Differences in Physical Activity Patterns Among Individuals with Schizophrenia Spectrum Disorders: Insights from the Diapason Project
Source: J Clin Med. 2026 Feb 27;15(5):1785. doi: 10.3390/jcm15051785 (PMC12986268; doi:10.3390/jcm15051785)
Supplement: Supplementary file 1 [file jcm-15-01785-s001.zip]

Archive with 1 entries (1 files):
- jcm-4139930-supplementary.pdf
